# Supplementary material for: Dual sensory impairments in companion dogs: Prevalence and relationship to cognitive impairment
Source: PLoS One. 2024 Oct 16;19(10):e0310299. doi: 10.1371/journal.pone.0310299 (PMC11482676; doi:10.1371/journal.pone.0310299)
Supplement: S1 Raw data — (XLSX) [file pone.0310299.s005.xlsx]

## Sheet: single visit _per_dog_ALL
Abritrary ID#	puremx	sexdog	neutsp1	questionnaire estimated weight	body weight recorded at visit (kg)	est LS	Age (mo)	dogVLQ Bright score	visual impairment dogVLQ bright cutoff LS2	dogVLQ DARK score	visual impairment dogVLQ dark cutoff LS2	tested_eye (ERG)	la_b_amp 10cds/m2 (uV)	visual impairment LA10 cds/m2 cutoff LS2	da_b_amp 0.1cds/m2 (uV)	visual impairment DA 0.1cds/m2 LS2	HFQ score (percentage)	hearing impaired as defined by of LS2 HFQ	Hearing + dogVLQ bright impaired (0 = neither, 2 = both)	Hearing + dogVLQdark impaired (0 = neither, 2 = both)	baer_ear	baep threshold (dBNHL)	hearing impaired as defined by LS2BAEP TH cutoff	hearing impaired as defined by BAEP TH > 40dB	Hearing + LA10 impaired (0 = neither, 2 = both)	Hearing + DA0.1 impaired (0 = neither, 2 = both)	CADES sum	CADES category	CADES any impairment
1	1	2	1	3	17.4	3	61.0444	100	0	95	0	2	76.4407	0	185.196	0	100	0	0	0	1	15	0	0	0	0	11	1	1
2	1	2	1	4	22.5	4	111.444	100	0	90	0	2	48.0348	1	133.042	0	100	0	0	0	1	5	0	0	1	0	3	0	0
3	1	2	1	4	24	4	118.376	100	0	100	0	1	57.8785	0	133.466	0	100	0	0	0	1	5	0	0	0	0	5	0	0
4	2	2	1	4	28.9	4	101.949	100	0	80	0	2	92.2916	0	202.936	0	100	0	0	0	2	20	0	0	0	0	0	0	0
5	1	2	1	3	23.2	3	79.7059	100	0	80	0	1	72.0164	0	137.93	0	87.5	0	0	0	2	10	0	0	0	0	5	0	0
6	1	2	1	4	34.9	5	118.836	100	0	100	0	2	63.3028	0	216.768	0	100	0	0	0	1	20	0	0	0	0	12	1	1
7	2	2	1	4	31.8	4	107.008	94.4444	0	60	1	2	35.6835	1	131.671	1	87.5	0	0	1	2	15	0	0	1	1	6	0	0
8	2	2	1	4	25.2	5	133.917	100	0			2	55.6859	0	173.125	0	87.5	0	0		1	40	1	0	1	1	2	0	0
9	2	2	1	4	27	5	143.28	100	0	100	0	2	47.1334	1	147.018	0	87.5	0	0	0	2	30	1	0	2	1	4	0	0
10	1	1	1	4	38.5	3	89.4638	100	0	100	0	1	77.6646	0	179.084	0	87.5	0	0	0	1	0	0	0	0	0	0	0	0
11	2	2	1	4	27	5	140.586	96.4286	0	100	0	1	75.6645	0	241.003	0	62.5	1	1	1	1	10	0	0	0	0	0	0	0
12	2	1	1	3	14.3	5	137.695	100	0	95	0	1	65.9046	0	151.801	0	87.5	0	0	0	2	5	0	0	0	0	7	0	0
13	2	2	1	4	26.1	4	120.84	100	0	100	0	1	78.0922	0	313.583	0	87.5	0	0	0	1	20	0	0	0	0	0	0	0
14	2	1	1	3	23.4	3	63	100	0	100	0	2	94.2329	0	301.776	0	100	0	0	0	2	10	0	0	0	0	9	1	1
15	1	1	1	4	29.5	3	82.1372	100	0	100	0	1	106.465	0	363.318	0	100	0	0	0	2	15	0	0	0	0	0	0	0
16	1	2	1	3	20.3	2	58.1999	97.5	0	85	0	2	70.6116	0	306.452	0	87.5	0	0	0	1	0	0	0	0	0	4	0	0
17	1	2	1	4	28.5	4	122.535	96.4286	0	93.75	0	2	104.754	0	341.771	0	100	0	0	0	1	10	0	0	0	0	14	1	1
18	1	1	1	4	28.5	3	97.6447	100	0	100	0	1	51.0068	0	153.794	0	100	0	0	0	1	5	0	0	0	0	0	0	0
19	2	1	1	2	6.7	2	51.0109	87.5	1	100	0	2	85.1457	0	284.961	0	100	0	1	0	2	0	0	0	0	0	21	1	1
20	2	1	1	4	31.4	3	62.0412	95	0	93.75	0	1	80.0969	0	256.465	0	75	1	1	1	1	10	0	0	0	0	0	0	0
21	1	2	1	4	26.2	3	76.2688	100	0	100	0	2	78.7992	0	237.104	0	100	0	0	0	2	10	0	0	0	0	10	1	1
22	1	1	1	4	39.1	3	73.3978	100	0	100	0	2	81.2347	0	249.078	0	100	0	0	0	1	0	0	0	0	0	0	0	0
23	1	1	1	3	12.2	2	29.0109	100	0	100	0	2	62.4222	0			100	0	0	0	1	10	0	0	0		2	0	0
24	1	2	1	3	11.1	3	94.9506	100	0	100	0	1	83.7072	0	82.0097	1	100	0	0	0	1	-5	0	0	0	1	10	1	1
25	2	1	1	4	30.4	4	122.68	93.75	1	85	0	2	84.9391	0	246.698	0	100	0	1	0	2	20	0	0	0	0	9	1	1
26	1	1	1	4	36.9	2	38.933	100	0	100	0						100	0	0	0	1	-10	0	0			0	0	0
27	2	1	1	2	8.2	4	136.348	94.4444	0	100	0	1	48.8525	0	186.592	0	100	0	0	0	2	10	0	0	0	0	17	1	1
28	1	1	1	4	40	2	57.6436	94.4444	0	100	0	2	71.0486	0	289.162	0	87.5	0	0	0	1	5	0	0	0	0	5	0	0
29	2	2	1	3	10.7	2	33.5448	100	0	100	0	2	90.1744	0	415.206	0	100	0	0	0	1	-5	0	0	0	0	9	1	1
30	1	1	1	3	24.2	4	108.848	97.2222	0	90	0	2	48.3816	1	249.178	0	87.5	0	0	0	2	20	0	0	1	0	4	0	0
31	2	1	1	3	18.1	2	52.4035	100	0	100	0	2	122.877	0	282.753	0	100	0	0	0	2	0	0	0	0	0	3	0	0
32	1	1	1	4	30.1	3	77.4061	97.5	0	90	0	1	36.3611	1	173.25	0	100	0	0	0	1	0	0	0	1	0	18	1	1
33	1	1	1	4	39	4	109.571	96.4286	0	100	0	1	83.8688	0	225.396	0	87.5	0	0	0	1	5	0	0	0	0	6	0	0
34	1	1	1	2	6.8	4	145.679	100	0	100	0	1	74.9179	0	197.479	0	100	0	0	0	2	10	0	0	0	0	0	0	0
35	1	1	1	4	25.5	4	116	100	0	100	0	2	54.1967	0	148.761	0	100	0	0	0	2	15	0	0	0	0	5	0	0
36	1	1	1	4	36.9	4	118.278	100	0	75	1	2	42.7414	1	127.014	1	100	0	0	1	1	20	0	0	1	1	8	1	1
37	2	1	1	3	18.7	5	139.042	100	0	100	0	2	74.5061	0	325.219	0	75	1	1	1	1	10	0	0	0	0	10	1	1
38	1	1	0	4	30.8	4	116.503	100	0	81.25	0	1	43.8603	1	90.6244	1	87.5	0	0	0	1	0	0	0	1	1	2	0	0
39	1	1	1	4	30	4	112.199	100	0	100	0	1	55.524	0	172.131	0	87.5	0	0	0	2	20	0	0	0	0	0	0	0
40	2	2	1	3	13.1	3	80.4945	100	0	95	0	1	55.576	0	152.271	0	87.5	0	0	0	1	10	0	0	0	0	2	0	0
41	1	2	1	3	16.7	2	61.1758	100	0	100	0	1	49.5795	0	152.468	0	100	0	0	0	1	0	0	0	0	0	11	1	1
42	2	1	1	4	26.8	5	143	96.4286	0	90	0	2	74.0628	0	207.33	0	87.5	0	0	0	2	20	0	0	0	0	12	1	1
43	2	2	1	3	12	3	90	100	0	70	1	1	66.9079	0	190.807	0	75	1	1	2	1	5	0	0	0	0	6	0	0
44	1	1	1	4	27.2	5	150.278	96.875	0	90	0	1	110.988	0	310.392	0	87.5	0	0	0	2	60	1	1	1	1	28	2	1
45	1	1	1	4	28.2	4	101	100	0	100	0	2	51.4471	0	243.641	0	87.5	0	0	0	1	0	0	0	0	0	0	0	0
46	1	2	1	3	20.4	5	123.6	100	0	100	0	2	63.3873	0	236.769	0	75	1	1	1							0	0	0
47	1	2	1	4	36.7	2	35.6147	100	0	80	0	2	101.46	0	344.433	0	100	0	0	0	1	20	0	0	0	0	0	0	0
48	1	2	1	4	29.8	2	24	100	0	87.5	0	2	114.089	0	299.227	0	87.5	0	0	0	1	25	1	0	1	1	0	0	0
49	2	1	1	4			83.0243	100	0	100	0						87.5	0	0	0							8	1	1
50	2	2	1	3			147.978	100	0	75	1						100	0	0	1							4	0	0
51	2	1	1	3	17.9	3	83.6814	100	0	100	0	2	70.3189	0	187.654	0	87.5	0	0	0	1	0	0	0	0	0	2	0	0
52	1	2	1	4	35.2	2	34.1691	97.5	0	90	0	2	111.658	0	271.775	0	87.5	0	0	0							5	0	0
53	2	1	1	3			124.98	100	0	100	0						87.5	0	0	0							12	1	1
54	1	1	1	3		4	76.0262	100	0	95	0						87.5	0	0	0							6	0	0
55	2	1	0	3			20.9943	100	0	93.75	0						75	1	1	1							2	0	0
56	3	1	1	1			117	96.875	0	100	0						100	0	0	0							19	1	1
57	2	1	1	4			96	100	0	100	0						87.5	0	0	0							0	0	0
58	2	1	1	4			54.9662	100	0	100	0						100	0	0	0							0	0	0
59	1	2	1	1		5	145.021	100	0	75	1						87.5	0	0	1							23	1	1
60	2	1	1	1			90.9752	100	0	100	0						100	0	0	0							6	0	0
61	2	2	1	3			87.0326	100	0	100	0						87.5	0	0	0							21	1	1
62	1	2	1	2		2	18.0045	100	0	100	0						100	0	0	0							6	0	0
63	2	2	1	4			144.923	100	0								87.5	0	0										0
64	2	2	1	3			76	100	0	100	0						87.5	0	0	0							0	0	0
65	1	2	1	4		2	55.0319	100	0	100	0						87.5	0	0	0							0	0	0
66	2	1	1	3			13.9962	100	0	80	0						100	0	0	0							0	0	0
67	2	2	1	3			22.0128	100	0	100	0						100	0	0	0							6	0	0
68		2	1	4			85	100	0	95	0						87.5	0	0	0							2	0	0
69	1	1	1	3		5	135.954	100	0	100	0						62.5	1	1	1							34	2	1
70	1	2	1	2		4	145.021	87.5	1	75	1						87.5	0	1	1							6	0	0
71	1	1	0	4		4	109.965	100	0	100	0						100	0	0	0							0	0	0
72	1	2	1	4		5	146.96	96.875	0								62.5	1	1										0
73	1	1	1	4		3	95.0163	100	0	100	0						100	0	0	0							3	0	0
74	2	2	1	3			11.0064	100	0	68.75	1						80	0	0	1							2	0	0
75	2	1	1	3			77.9646	100	0	100	0						87.5	0	0	0							0	0	0
76	1	2	1	4	42.2	3	89.1024	100	0	100	0	1	79.7133	0	215.965	0	100	0	0	0	1	30	1	0	1	1	2	0	0
77	3	2	1	4			167.001	100	0	50	1						37.5	1	1	2							27	2	1
78	2	2	1	4			128	100	0	87.5	0						87.5	0	0	0							21	1	1
79	1	1	1	4			115.025	100	0	100	0						87.5	0	0	0							0	0	0
80	2	2	1	3			61	94.4444	0	100	0						100	0	0	0							0	0	0
81	2	1	0	3			145.021	96.4286	0	87.5	0						100	0	0	0							7	0	0
82	1	1	1	4		1	22.0128	100	0	100	0						87.5	0	0	0							6	0	0
83	1	2	1	3	22.4	5	138.943	100	0	81.25	0	1	81.1363	0	291.337	0	87.5	0	0	0	1	20	0	0	0	0	4	0	0
84	2	1	1	2			105.99	100	0	100	0						100	0	0	0							0	0	0
85	2	1	1	4			49.9394	100	0	100	0						75	1	1	1							11	1	1
86	2	1	1	4			110	58.3333	1	35	1						87.5	0	1	1							18	1	1
87	1	2	0	4		2	44.9783	100	0								100	0	0
88	1	1	1	4		3	79.9688	100	0	100	0						100	0	0	0							4	0	0
89	2	1	1	4			37.0275	100	0	100	0						100	0	0	0							7	0	0
90	2	1	1	3			121	97.5	0	100	0						87.5	0	0	0							11	1	1
91	2	2	1	2			158.985	100	0	100	0						100	0	0	0							2	0	0
92	2	2	1	2			170.977	100	0	100	0						87.5	0	0	0							0	0	0
93	1	2	1	1			198.969	25	1	25	1						12.5	1	2	2							8	1	1
94	2	2	1	3	20.5	2	27.2038	100	0	100	0	2	74.4451	0	215.204	0	83.3333	0	0	0	1						0	0	0
95	1	1	1	3		1	20.0086	96.4286	0	100	0						100	0	0	0							6	0	0
96	2	2	1	3			51.9764	100	0	100	0						87.5	0	0	0							9	1	1
97	2	1	1	4			73.0364	100	0	100	0						100	0	0	0							6	0	0
98	2	1	1	3	19.1	4	98.4661	100	0	80	0	1	73.1443	0	174.22	0	87.5	0	0	0	2	10	0	0	0	0	0	0	0
99	2	2	1	4	29.9	4	105.234	97.5	0	100	0	1	57.6401	0	175.262	0	100	0	0	0	1	10	0	0	0	0	0	0	0
100	2	1	1	4			150.968	100	0	100	0						87.5	0	0	0							28	2	1
101	1	2	1	3	22.4	2	23.6555	100	0	100	0	2	86.2852	0	234.703	0	87.5	0	0	0	1	10	0	0	0	0	0	0	0
102	1	2	1	1		3	85.0284	100	0	100	0						75	1	1	1							4	0	0
103	1	1	0	4		2	39.9844	97.5	0	100	0						87.5	0	0	0							24	2	1
104	1	2	1	2		5	146	100	0								100	0	0								4	0	0
105	1	1	1	3		5	164.012	83.3333	1	75	1						37.5	1	2	2							27	2	1
106	2	2	1	1			48.9209	100	0	100	0						100	0	0	0							0	0	0
107	1	1	1	4	38	2	31.5735	97.5	0	100	0	1	123.887	0	262.899	0	75	1	1	1	1	5	0	0	0	0	0	0	0
108	2	2	1	1			132.931	100	0	100	0						87.5	0	0	0							5	0	0
109	1	1	1	2		4	88	100	0	100	0						75	1	1	1							2	0	0
110	1	2	2	3		4	134	0	1	33.3333	1						100	0	1	1							9	1	1
111	1	2	1	4		2	54.9662	100	0	100	0						100	0	0	0							16	1	1
112	3	2	1	3			133	100	0	95	0						87.5	0	0	0							0	0	0
113	1	2	1	3		4	64.987	81.25	1	100	0						75	1	2	1							25	2	1
114	1	2	1	3	19.2	2	58.0874	100	0	100	0	1	90.3868	0	167.444	0	87.5	0	0	0	1						0	0	0
115	2	2	1	1			130.992	83.3333	1								100	0	1								6	0	0
116	2	2	1	1			38.0131	97.2222	0	70	1						100	0	0	1							7	0	0
117	1	2	1	4		3	91.9608	100	0	100	0						87.5	0	0	0									0
118	2	2	1	2			34.0048	100	0	100	0						87.5	0	0	0							7	0	0
119	2	1	1	4	31.2	5	162	100	0	100	0	1	61.9079	0	190.025	0	87.5	0	0	0	1	35	1	0	1	1	2	0	0
120	1	1	2	4		5	164.012	100	0	100	0						87.5	0	0	0							0	0	0
121	1	2	1	3	24.7	3	87.2626	100	0	100	0	1	72.8497	0	232.979	0	87.5	0	0	0	1	10	0	0	0	0	0	0	0
122	2	2	1	4	33.8	3	55.2619	97.5	0	100	0	2	124.123	0	425.825	0	87.5	0	0	0	1	10	0	0	0	0	4	0	0
123	1	1	1	4		3	72.0179	100	0	100	0						87.5	0	0	0							2	0	0
124	1	1	0	4		3	88.0182	100	0	100	0						85.7143	0	0	0							8	1	1
125	2	2	1	3	10.2	4	120.906	78.125	1	68.75	1	2	55.3408	0	129.069	1	87.5	0	1	1	1	20	0	0	0	1	12	1	1
126	1	1	1	3		4	65.0198	96.875	0	80	0						75	1	1	1							4	0	0
127	2	2	1	4			107.008	100	0	100	0						100	0	0	0							10	1	1
128	2	1	1	2	7.4	5	182.345	53.5714	1	62.5	1	1	31.3433	1	86.4798	1	12.5	1	2	2	2	55	1	1	2	2	45	3	1
129	2	1	1	3			162	78.5714	1	83.3333	0						25	1	2	1							42	2	1
130	2	1	1	2			144	100	0	83.3333	0						0	1	1	1							4	0	0
131	1	1	1	1		5	141.999	95.8333	0	100	0						100	0	0	0							8	1	1
132	1	1	1	5		4	98.0061	96.875	0	100	0						100	0	0	0							2	0	0
133	1	2	1	3		3	89.0367	100	0	100	0						100	0	0	0							2	0	0
134	1	1	1	1		1	11.0064	100	0								100	0	0
135	2	1	1	4	27.4	3	87.4268	100	0	93.75	0						87.5	0	0	0	1	15	0	0			0	0	0
136	1	2	1	4		2	52.0421	100	0	100	0						87.5	0	0	0							2	0	0
137	1	2	1	4	32.1	4	126.491	100	0	100	0	1	60.9254	0	184.047	0	87.5	0	0	0	2	15	0	0	0	0	0	0	0
138	2	1	1	5			114	100	0	100	0						87.5	0	0	0							0	0	0
139	2	2	0	3			1.93844	100	0	100	0						100	0	0	0							15	1	1
140	2	2	1	2	8.6	3	69.7838	100	0	95	0	1	105.224	0	214.485	0	87.5	0	0	0							28	2	1
141	2	1	1	3			94.9835	100	0	100	0						100	0	0	0							0	0	0
142	1	2	1	4		2	62.95	100	0	100	0						87.5	0	0	0							0	0	0
143	2	2	1	4			32.9863	100	0	100	0						75	1	1	1							17	1	1
144	2	1	1	3			156	100	0	100	0						62.5	1	1	1							0	0	0
145	1	2	1	4		5	128.003	100	0	87.5	0						87.5	0	0	0							4	0	0
146	2	2	1	4			84	100	0	100	0						87.5	0	0	0							9	1	1
147	2	2	1	3			162	100	0	100	0						87.5	0	0	0							2	0	0
148	1	2	1	4	23.5	4	94.4578	100	0	100	0	2	100.259	0	182.524	0	100	0	0	0	1	10	0	0	0	0	0	0	0
149	2	1	1	3			162	100	0	70	1						75	1	1	2							0	0	0
150	1	2	1	3		5	171.962	50	1	25	1						37.5	1	2	2							15	1	1
151	2	2	1	4			7.98374	95	0	85	0						75	1	1	1							13	1	1
152	2	2	1	3	11.9	5	166	75	1	33.3333	1	1	51.5281	0	163.965	0	12.5	1	2	2	1						48	3	1
153	2	2	1	1			93	100	0	100	0						87.5	0	0	0							6	0	0
154	1	1	1	3		4	130.007	96.4286	0	95	0						100	0	0	0							10	1	1
155	2	1	1	4	27.8	5	151.362	83.3333	1	87.5	0	2	65.6768	0	264.399	0	25	1	2	1	2	50	1	1	1	1	33	2	1
156	1	1	1	3		4	139.962	100	0	100	0						12.5	1	1	1							43	2	1
157	2	2	1	4			115.978	100	0	100	0						87.5	0	0	0							0	0	0
158	1	1	1	4		4	116.996	100	0								87.5	0	0										0
159	2	2	1	3			62.9828	87.5	1	90	0						87.5	0	1	0							19	1	1
160	1	2	1	4		2	25.0026	100	0	100	0						100	0	0	0							8	1	1
161	1	2	1	3	16.1	4	121.694	86.1111	1	95	0	1	65.9237	0	175.736	0	87.5	0	1	0	1	20	0	0	0	0	16	1	1
162	1	1	1	4		5	146.96	100	0	85	0						37.5	1	1	1							0	0	0
163	2	1	1	4			71.0323	100	0	100	0						100	0	0	0							0	0	0
164	2	1	1	4	31	2	30.7522	100	0	100	0	1	104.436	0	334.215	0	87.5	0	0	0	2	15	0	0	0	0	2	0	0
165	1	2	1	4			50.038	90	1	75	1						87.5	0	1	1							11	1	1
166	3	1	1	1			156	2.77778	1	12.5	1						25	1	2	2							55	3	1
167	1	2	1	2		4	102	91.6667	1	100	0						100	0	1	0							4	0	0
168	2	2	1	3			59.993	100	0	100	0						100	0	0	0							15	1	1
169	2	2	1	2	8.3	5	169.498	100	0	100	0	1	60.0359	0	112.113	1	25	1	1	1	1	40	1	0	1	2	4	0	0
170	2	2	1	3			75.0406	100	0	100	0						100	0	0	0							4	0	0
171	2	2	1	1			186.057	66.6667	1	43.75	1						37.5	1	2	2							48	3	1
172	1	2	1	3			89.9567	100	0	100	0						100	0	0	0							7	0	0
173	3	1	1	2			28	100	0	87.5	0						87.5	0	0	0							0	0	0
174	1	2	1	4		4	118.015	100	0	100	0						87.5	0	0	0							0	0	0
175	2	1	1	2			155.009	100	0	95	0						100	0	0	0							10	1	1
176	1	2	1	1		5	164	89.2857	1	75	1						62.5	1	2	2							8	1	1
177	2	2	1	3			88.971	100	0	100	0						87.5	0	0	0							0	0	0
178	1	2	1	1		2	40.9372	100	0	100	0						87.5	0	0	0							3	0	0
179	2	2	1	4			16.0003	100	0								75	1	1
180	1	1	1	4		4	89.9567	100	0	100	0						100	0	0	0							0	0	0
181	2	2	1	4	28	2	47.8039	100	0	100	0	2	122.368	0	277.248	0	100	0	0	0							0	0	0
182	2	1	1	1			168.02	50	1	81.25	0						50	1	2	1							31	2	1
183	1	1	1	4		3	58.9745	97.2222	0	85	0						100	0	0	0							0	0	0
184	1	2	1	4	39.2	3	77.439	100	0	100	0	1	79.6851	0	189.603	0	87.5	0	0	0	1	15	0	0	0	0	0	0	0
185	2	1	1	1			200.973	64.2857	1	33.3333	1						25	1	2	2							44	2	1
186	2	1	1	4			132.011	100	0	100	0						75	1	1	1							4	0	0
187	1	1	1	3			112.002	100	0	100	0						100	0	0	0							0	0	0
188	2	2	1	4	36.3	5	170.747	93.75	1	68.75	1	2	41.1033	1	166.962	0	50	1	2	2							6	0	0
189	2	2	1	4			57.9889	100	0	100	0						100	0	0	0							7	0	0
190	1	1	1	2		4	122.976	89.2857	1	75	1						100	0	1	1							13	1	1
191	1	2	0	1		4	99	100	0	100	0						100	0	0	0							4	0	0
192	2	1	1	1			80.0016	100	0	100	0						100	0	0	0							16	1	1
193	1	1	1	4	35.5	2	65.1512	100	0	100	0	1	97.507	0	215.733	0	85.7143	0	0	0	1	10	0	0	0	0	0	0	0
194	2	1	1	4			149.03	80	1	100	0						50	1	2	1							22	1	1
195	2	2	1	1	5.4	2	22.9984	100	0	100	0	2	79.4795	0	233.09	0	75	1	1	1	1	0	0	0	0	0	0	0	0
196	1	2	1	3		2	44.9783	100	0	80	0						100	0	0	0							0	0	0
197	1	1	0	3	20.8	3	65.2498	100	0	80	0						87.5	0	0	0							4	0	0
198	2	2	1	4			135	100	0	100	0						87.5	0	0	0							25	2	1
199	1	1	1	3		4	120.019	100	0	100	0						100	0	0	0							0	0	0
200	2	2	1	1			123.961	100	0	100	0						100	0	0	0							4	0	0
201	2	2	1	4			155.995	77.5	1	75	1						87.5	0	1	1							14	1	1
202	2	1	1	3			107.994	96.875	0	75	1						100	0	0	1							5	0	0
203	2	1	1	4	32.2	2	41.1343	100	0	100	0						87.5	0	0	0	2	0	0	0			2	0	0
204	1	1	1	3	15.3	3	69.1595	100	0	100	0	1	76.2668	0	267.835	0	87.5	0	0	0	2	10	0	0	0	0	0	0	0
205	2	2	1	3	11.8	5	163.847	87.5	1	75	1	2	84.531	0	220.841	0	62.5	1	2	2							25	2	1
206	2	2	1	2			116.011	90	1	100	0						87.5	0	1	0							0	0	0
207	1	1	0	4	32.8	5	141.342	100	0	100	0	2	44.4237	1	161.989	0	50	1	1	1	1	45	1	1	2	1	0	0	0
208	1	1	1	4	42.5	2	36.0418	100	0	100	0	2	72.9112	0	197.683	0	100	0	0	0	2	5	0	0	0	0	0	0	0
209	2	1	1	4			59.993	100	0	100	0						87.5	0	0	0							4	0	0
210	2	2	1	4			57.9889	100	0	100	0						100	0	0	0							4	0	0
211	2	2	1	2	7	5	189.54	100	0	95	0	2	51.4994	0	238.392	0	57.1429	1	1	1							14	1	1
212	2	1	1	1			22.0128	100	0	100	0						87.5	0	0	0							0	0	0
213	1	1	0	2		2	34.0048	100	0	100	0						87.5	0	0	0							19	1	1
214	1	2	0	4	23.4	2	66.794	96.875	0	50	1	2	89.0627	0	242.197	0	87.5	0	0	1	1	10	0	0	0	0	5	0	0
215	1	1	1	4	31.2	3	75.7305	96.875	0	100	0	1	83.3627	0	253.689	0	87.5	0	0	0	1	20	0	0	0	0	0	0	0
216	2	1	1	3			145.021	91.6667	1	100	0						0	1	2	1							25	2	1
217	1	1	1	4		3	97.9404	90	1								87.5	0	1										0
218	1	2	1	4		4	114.992	100	0	100	0						100	0	0	0							0	0	0
219	2	1	1	4	36.1	3	85.8827	90	1	100	0	2	56.6345	0	195.289	0	100	0	1	0	1	10	0	0	0	0	2	0	0
220	2	1	1	1	3.74	2	23.2284	100	0	100	0	2	66.2357	0	251.184	0	87.5	0	0	0	1	10	0	0	0	0	5	0	0
221	1	2	1	4		4	107.008	100	0	100	0						87.5	0	0	0							0	0	0
222		2	1	1			109.013	100	0	100	0						87.5	0	0	0							4	0	0
223	2	1	1	3			114.992	100	0	83.3333	0						100	0	0	0							2	0	0
224	1	1	1	4		4	123.994	100	0	80	0						87.5	0	0	0							0	0	0
225	1	2	1	4		4	107.008	100	0	100	0						87.5	0	0	0							0	0	0
226	2	2	1	2			170.977	100	0	81.25	0						100	0	0	0							4	0	0
227	1	1	1	3		3	61.0115	100	0	100	0						87.5	0	0	0							3	0	0
228	2	2	1	3			90.9752	100	0	100	0						87.5	0	0	0							7	0	0
229	1	1	1	4		3	54.9662	100	0	80	0						87.5	0	0	0							8	1	1
230	1	1	1	1		1	6.96524	100	0	100	0						100	0	0	0							10	1	1
231	2	2	1	3			168	100	0								25	1	1								10	1	1
232	1	2	1	3		5	141.966	93.75	1	62.5	1						85.7143	0	1	1							6	0	0
233	1	2	1	4		2	64.0013	100	0	100	0						87.5	0	0	0							3	0	0
234	2	2	1	4			59.993	100	0	100	0						87.5	0	0	0							2	0	0
235	2	1	1	4	27.2	3	76	100	0	80	0	1	81.9835	0	196.183	0	100	0	0	0	1	0	0	0	0	0	10	1	1
236	1	2	1	2	11.9	2	31.7378	95	0	100	0	2	115.832	0	441.309	0	75	1	1	1	1						2	0	0
237	2	2	1	3			110.984	100	0	100	0						100	0	0	0							0	0	0
238	2	1	0	4	36.7	5	193.022	80.5556	1	75	1	2	42.436	1	149.203	0	87.5	0	1	1	2	40	1	0	2	1	2	0	0

## Sheet: Legend
Puremx	1, Purebred (belongs to a known purebred dog breed) | 2, Mixed breed (mixture of 2 or more breeds, including known crossed breeds e.g. Labradoodle) | 3, I don't know whether my dog is purebred or mixed breed
sexdog	1, Male | 2, Female | 3, I don't know
neutsp1	0, intact | 1, Neutered/spayed| 2, I don't know
questionnaire estimated weight	1, Miniature/toy (up to 12 lb.) | 2, Small (12-20 lb.) | 3, Medium (20-50 lb.) | 4, Large (50-100 lb.) | 5, Giant (>100 lb.)
est LS	1=puppy (<18mo), 2 = young (<50% LS but adult), 3 = mature (50-75% LS), 4 = senior (75-100% LS), 5 = geriatric (>100% LS)
tested_eye (ERG) and tested_ear (BAEP)	1, Right | 2, Left
impaired	0, No| 1, Yes
